# Supplementary material for: Fabrication of Conductive Tissue Engineering Nanocomposite Films Based on Chitosan and Surfactant-Stabilized Graphene Dispersions
Source: Polymers (Basel). 2022 Sep 10;14(18):3792. doi: 10.3390/polym14183792 (PMC9503515; doi:10.3390/polym14183792)
Supplement: Supplementary file 1 [file polymers-14-03792-s001.zip]

Archive with 1 entries (1 files):
- polymers-1875061-supplementary.pdf
